# Supplementary material for: Zika virus replicates in adult human brain tissue and impairs synapses and memory in mice
Source: Nat Commun. 2019 Sep 5;10:3890. doi: 10.1038/s41467-019-11866-7 (PMC6728367; doi:10.1038/s41467-019-11866-7)
Supplement: Supplementary file 7 — Source Data [file 41467_2019_11866_MOESM7_ESM.xlsx]

## Sheet: Fig 1b
	Time post-infection
	4 hours	24 hours	48 hours	72 hours
Data patient "White" (ZIKV PFU/mL)	9500	5250	15250	80000
Data patient "Green" (ZIKV PFU/mL)	11000	109125	509166	550000
Data patient "Red" (ZIKV PFU/mL)	1837.5	9250	260000	187500
Data patient "Yellow" (ZIKV PFU/mL)	1000	6500	21000	13250

## Sheet: Fig 2b
	Days post-infection
	1	4	6	15	30	45	60
ZIKV Eq PFU/mg	700.992	17623.2	438782	1053.81	163.857	26.503	9.98302
	152.847	5882.53	547633	404.744	18.0535	4.58338	3.35736
	954.553	10072.1	885101	782.282	25.5064	9.28346	3.59359
	2480.95	70060.7	588785	240.152	483.53	52.9741	2.77845
	206.363	268080	247487	620.104	520.461	4772.76	1.60281
	1206.46	122799	358436	6071.94	17.5405		4.40826
	293.033	136575	334078	6437.36	170.754		10.1421
	1636.28	65417.5	416508		477.027		5.79004
	374.363		85869.7				16.3905
			383891

## Sheet: Fig 2c
	Mock										ZIKV										Inactivated ZIKV
Days after injection	Animal 1	Animal 2	Animal 3	Animal 4	Animal 5	Animal 6	Animal 7	Animal 8	Animal 9	Animal 10	Animal 1	Animal 2	Animal 3	Animal 4	Animal 5	Animal 6	Animal 7	Animal 8	Animal 9	Animal 10	Animal 1	Animal 2	Animal 3	Animal 4	Animal 5	Animal 6	Animal 7	Animal 8	Animal 9	Animal 10
0	100	100	100	100	100	100	100	100	100	100	100	100	100	100	100	100	100	100	100	100	100	100	100	100	100	100	100	100	100	100	Body weight, calculated as percentage from day zero
1	98.954	101.348	100.64	96.9027	101.549	97.2093	103.587	104.435	98.3796	97.4249	99.2523	98.7203	101.663	101.235	97.7226	100.422	98.6084	99.3103	98.5801	97.4757	101.583	100.629	102.239	102.331	104.096	100.969	104.773	101.182	102.472	100.866
3	98.1172	102.921	101.066	102.212	104.204	97.2093	101.345	100.222	96.9907	97.2103	102.43	100.731	100	102.263	103.313	100.211	99.006	100.46	100.203	96.1165	101.319	101.258	102.488	103.178	103.615	105.811	103.58	99.7636	102.697	102.814
6	94.3515	97.7528	97.4414	99.3363	100	94.4186	97.3094	98.6696	96.0648	96.7811	96.8224	98.3547	94.8025	95.679	96.0662	95.9916	96.2227	97.0115	93.9148	89.1262	96.5699	94.7589	98.7562	101.059	99.0362	100	100	95.7447	99.7753	97.1861
10	98.954	101.573	102.345	107.743	105.752	95.5814	100	108.426	99.3056	98.7125	98.3178	96.5265	92.7235	90.3292	90.4762	91.3502	91.4513	94.7126	91.2779	80.5825	107.652	99.5807	106.965	105.932	102.651	107.264	131.504	99.0544	98.8764	104.762
13	95.3975	100.225	102.345	110.62	105.752	98.1395	98.2063	109.313	100	99.7854	99.0654	97.8062	96.6736	91.358	94.617	90.9283	96.6203	99.5402	94.5233	78.0583	108.707	97.065	104.229	104.661	102.892	105.085	107.876	97.8723	97.7528	102.381
18	90.1674	106.517	106.183	110.62	105.088	100.93	100.673	111.752	105.093	105.794	95.514	97.6234	84.6154	94.6502	96.0662	90.9283	97.2167	101.379	94.5233	64.8544	110.554	102.096	105.473	108.686	106.265	109.443	107.876	101.418	100	107.143
20	92.4686	106.742	105.544	113.053	103.982	101.163	100.897	113.304	106.019	109.442	97.1963	96.1609	94.5946	99.177	96.4803	91.5612	97.8131	102.529	94.5233	73.3981	106.86	102.306	101.741	108.686	106.024	112.349	107.637	100.709	102.921	110.39
25	95.3975	105.843	106.823	113.274	107.743	98.8372	106.278	113.082	105.787	111.588	101.308	93.4186	100	98.9712	100.414	94.7257	98.8072	93.5632	91.8864	71.6505	106.069	104.193	102.239	111.864	109.879	114.044	103.58	102.837	104.045	107.576
35	100.628	104.719	108.742	117.257	105.974	97.907	117.04	117.073	99.7685	98.4979	102.991	87.9342	100.416	88.2716	91.7184	94.7257	81.5109	77.2414	79.1075	82.5243	111.873	106.289	100.995	115.466	108.434	112.349	107.399	102.837	105.618	107.359

## Sheet: Fig 2d
	Central nervous system structures
	Fronta cortex	Hippocampus	Cerebellum	Hipothalamus	Striatum	Spinal cord
ZIKV Eq PFU/mg	51854.3	114282	1341.8	429.319	6340.68	14.2067
	154615	1007725	1930.35	3327.01	43050.7	18.0846
	82801.8	331637	274.622	441.438	13433.4	5.53784
	146914	83199.4	2518.96	5860.24	59957.2	397.017
	200326	8401740	397.637	34678.9	2291086	4926.57
	232784	15289040	39730.2	32021.6	3305317	1626.28
	554470		2957.27	285697	1393144	2780
				349365	868814	57432.9

## Sheet: Fig 2e
	Peripheral structures
	Tests	Sciatic nerve	Dorsal root ganglia	Spleen	Liver
ZIKV Eq PFU/mg	0	0	2.95751	130.046	0
	0	0	10.7355	735.857	27.3595
	0	0	36.3091	0	0
	10.4756	0	543.258	846.43	22.8753
	17.3707	4475.12	1129.15	1021.33	8.49117
	0	15232.9	198.216	340.364	6.49543
	180.257	24842.5	1164.96	26.2133	5.43733
	0	1596.9	867.711	29.38	4.54438
		15376

## Sheet: Fig 3a
	Mock-Familiar object	Mock-Novel object	ZIKV-Familiar object	ZIKV-Novel object
Animal 1	50.2092	49.7908	37.8021	62.1979	Exploration time (%)
Animal 2	36	64	50.8226	49.1774
Animal 3	33.1395	66.8605	33.1675	66.8325
Animal 4	42.2535	57.7465	41.3288	58.6712
Animal 5	23.7838	76.2162	50.9934	49.0066
Animal 6	40.4682	59.5318	41.7429	58.2571
Animal 7	26.8657	73.1343	67.5325	32.4675
Animal 8	26.7442	73.2558	55.284	44.716
Animal 9	49.2537	50.7463	51.035	48.965
Animal 10	20.8075	79.1924	32.767	67.233

## Sheet: Fig 3b
	Mock-Familiar object	Mock-Novel object	ZIKV-Familiar object	ZIKV-Novel object
Animal 1	48.9292	51.0708	50.4742	49.5258	Exploration time (%)
Animal 2	32.3651	67.6349	42.711	57.289
Animal 3	10.0807	89.9194	55.7465	44.2535
Animal 4	37.5161	62.4839	45.433	54.567
Animal 5	45.1493	54.8507	42.7651	57.2349
Animal 6	17.5989	82.401	50.3994	49.6006
Animal 7	38.9058	61.0942	63.7925	36.2075
Animal 8	35.0107	64.9893
Animal 9	35.5982	64.4018
Animal 10	25.1697	74.8303

## Sheet: Fig 3c
	Mock-Familiar object	Mock-Novel object	ZIKV-Familiar object	ZIKV-Novel object
Animal 1	32.5444	67.4556	58.7489	41.2511	Exploration time (%)
Animal 2	44.63	55.37	75.7797	24.2203
Animal 3	41.2968	58.7032	55.7403	44.2597
Animal 4	54.9808	45.0192	27.2166	72.7834
Animal 5	14.2756	85.7244	33.517	66.483
Animal 6	8.15287	91.8471	37.1869	62.8131
Animal 7	11.3235	88.6765	89.3869	10.613
Animal 8	35.7542	64.2458	28.5021	71.4979
Animal 9	62.3403	37.6597	40.3239	59.6761
Animal 10	38.0057	61.9943	59.5365	40.4635

## Sheet: Fig 3d
	Mock-Familiar object	Mock-Novel object	ZIKV-Familiar object	ZIKV-Novel object
Animal 1	38.0476	61.9524	45.6795	54.3205	Exploration time (%)
Animal 2	27.3161	72.6839	39.6226	60.3774
Animal 3	30.6457	69.3542	16.6063	83.3937
Animal 4	32.3158	67.6842	55.7348	44.2652
Animal 5	32.341	67.659	27.7108	72.2892
Animal 6	34.6405	65.3595	35.4743	64.5257
Animal 7	46.806	53.194	32.0547	67.9453
Animal 8	31.9296	68.0704
Animal 9	61.9699	38.0301

## Sheet: Fig. 3e
	Mock	ZIKV
Retention score (s)	287.38	63.72
	212.76	58.71
	32.72	-6.82
	25.28	-13.84
	255.5	-30.73
	286.25	263.94
	287.78	-6.15
	287.78	27.91
	242.6	263.97
	283.75	14.72
	3.34	30.71
	6	149.25

[truncated: 140 more sheets: Fig 3f, Fig 3i, Fig. 3j, Fig. 3k, Fig. 3n, Fig. 3o, Fig. 3p, Fig. 3q   , Fig. 3r, Fig. 3s, Fig. 3t, Fig. 4a, Fig. 4b, Fig. 4c, Fig. 4d, Fig. 4e, Fig. 4o, Fig. 4q, Fig. 4r, Fig. 4t …]
